# Supplementary material for: Rickettsial Diseases: Not Uncommon Causes of Acute Febrile Illness in India
Source: Trop Med Infect Dis. 2020 Apr 15;5(2):59. doi: 10.3390/tropicalmed5020059 (PMC7344935; doi:10.3390/tropicalmed5020059)
Supplement: Supplementary file 1 [file tropicalmed-05-00059-s001.zip]

Archive with 1 entries (1 files):
- tropicalmed-746961-supplementary.xlsx
