# Supplementary material for: Rickettsial Diseases: Not Uncommon Causes of Acute Febrile Illness in India
Source: Trop Med Infect Dis. 2020 Apr 15;5(2):59. doi: 10.3390/tropicalmed5020059 (PMC7344935; doi:10.3390/tropicalmed5020059)
Supplement: Supplementary file 1 [file tropicalmed-05-00059-s001.zip › tropicalmed-746961-supplementary.xlsx]

## Sheet: Sheet2
R. conorii			R. typhi			OutGroup
Our Cohort			Our Cohort			KX000250.1_Nepal_R_raoultii
MN497608	M88		MN497616	M8		MF405463.1_India_R_spp._(Tick)
MN497609	M101		MN497617	M12		KY825193.1_India_R_spp._(Tick)
MN497610	M149		MN497618	M150		KU895508.1_India_R_spp._(Tick)
MN497611	M167		MN497619	M157		HM370112.1_India_R_spp.
MN497612	M199		MN497620	M180		GQ260637.1_India_R_spp_CMC08
MN497613	M102		MN497621	M193		LC089864.1_China_R_Tenjiku01
MN497614	M158		Other GenBank Sequence
MN497615	M198		KR873106.1_Mexico_R_typhi
Other GenBank Sequence			KR873105.1_Mexico_R_typhi
>DQ821862.1_Portugal_R_conorii			KC469611.1_Mexico_R_typhi
DQ821856.1_Portugal_R_conorii			JX458814.1_Mexico_R_typhi
DQ821855.1_Portugal_R_conorii			JF448475.1_Korea_R_typhi
HM152564.1_Brazil_R_conorii			JF448474.1_Korea_R_typhi
EF177486.1_Portugal_R_conorii			MG952764.1_Mexico_R_typhi
JN182786.1_Lebanon_R_conorii			U20245.1_France_R_typhi
MH036502.1_India_R_conorii			U59714.1_Wilmington_R_typhi
MK295621.1_South_Africa_R_conorii
MG668821.1_China_R_conorii
AB872805.1_Portugal_R_conorii
AB872796.1_Portugal_R_conorii
AB872795.1_Portugal_R_conorii
JQ754155.1_South_Africa_R_conorii
U20243.1_France_R_conorii
